# Supplementary material for: Discovery of a Flavonoid FM04 as a Potent Inhibitor to Reverse P-Glycoprotein-Mediated Drug Resistance in Xenografts and Improve Oral Bioavailability of Paclitaxel
Source: Int J Mol Sci. 2022 Dec 4;23(23):15299. doi: 10.3390/ijms232315299 (PMC9739180; doi:10.3390/ijms232315299)
Supplement: Supplementary file 1 [file ijms-23-15299-s001.zip]

Archive with 1 entries (1 files):
- ijms-1998948-supplementary.pdf
